# Supplementary material for: Application of the Transition State Theory in the Study of the Osmotic Permeabilities of AQP7, AQP10 and GlpF
Source: Membranes (Basel). 2025 Sep 2;15(9):265. doi: 10.3390/membranes15090265 (PMC12471668; doi:10.3390/membranes15090265)
Supplement: Supplementary file 1 [file membranes-15-00265-s001.zip]

Archive with 1 entries (1 files):
- membranes-3740347-supplementary.pdf
